# Supplementary material for: Europium Nanoparticle-Based Lateral Flow Strip Biosensors Combined with Recombinase Polymerase Amplification for Simultaneous Detection of Five Zoonotic Foodborne Pathogens
Source: Biosensors (Basel). 2023 Jun 14;13(6):652. doi: 10.3390/bios13060652 (PMC10295953; doi:10.3390/bios13060652)
Supplement: Supplementary file 1 [file biosensors-13-00652-s001.zip]

Archive with 1 entries (1 files):
- biosensors-2401592-supplementary.pdf
